# Supplementary material for: Scavengers as Prospective Sentinels of Viral Diversity: the Snowy Sheathbill Virome as a Potential Tool for Monitoring Virus Circulation, Lessons from Two Antarctic Expeditions
Source: Microbiol Spectr. 2023 May 25;11(3):e03302-22. doi: 10.1128/spectrum.03302-22 (PMC10269608; doi:10.1128/spectrum.03302-22)
Supplement: Supplemental file 2 — Table S2. Download spectrum.03302-22-s0002.xls, XLS file, 0.08 MB [file spectrum.03302-22-s0002.xls]

## Sheet: chionis_albua_viral.blast
Table S2: Contig assembly is indicated. E-value is used as a first quality filter for the BLAST search result. Hits with an E-value smaller than 0.0001 are shown.
Contig identity	Description (E-value)		% Indentity	Size	qStart (query)	qEnd (query)	sStart (search sequence)	sEnd (search sequence)	E-value
NODE_6_length_7242_cov_353.897593	MG515475.1 Sapovirus GII strain Hu/GII.3/Shenzhen-6/2015/CHN, complete genome		75.936	187	2693	2878	2818	3003	6.95e-16
NODE_6_length_7242_cov_353.897593	MG515474.1 Sapovirus GII strain Hu/GII.3/Shenzhen-5/2015/CHN, complete genome		75.936	187	2693	2878	2818	3003	6.95e-16
NODE_6_length_7242_cov_353.897593	AB630068.3 Sapovirus Hu/20082029/2008/JP genomic RNA, complete genome		75.789	190	2693	2878	2818	3003	3.23e-14
NODE_6_length_7242_cov_353.897593	MG515473.1 Sapovirus GII strain Hu/GII.3/Shenzhen-3/2015/CHN, complete genome		75.401	187	2693	2878	2818	3003	3.23e-14
NODE_6_length_7242_cov_353.897593	MF944258.1 Sapovirus sp. strain 20151018, complete genome		72.792	283	2693	2969	2819	3095	4.18e-13
NODE_19_length_1870_cov_368.216529	KT319643.1 UNVERIFIED: Listeria phage WIL-3 genomic sequence		76.246	943	1	929	975	1888	1.52e-126
NODE_19_length_1870_cov_368.216529	KT319643.1 UNVERIFIED: Listeria phage WIL-3 genomic sequence		76.515	660	1229	1868	2085	2731	4.47e-87
NODE_19_length_1870_cov_368.216529	KT319643.1 UNVERIFIED: Listeria phage WIL-3 genomic sequence		89.011	91	213	303	2	92	4.9e-22
NODE_19_length_1870_cov_368.216529	KM209255.1 Dickeya phage phiDP10.3 clone pD10.contig.26_1 genomic sequence		76.126	955	1	926	4801	3875	1.18e-122
NODE_19_length_1870_cov_368.216529	AF065756.1 Stealth virus 1 clone 3B43 T7		80.66	424	508	927	6	399	1.26e-77
NODE_19_length_1870_cov_368.216529	AF191073.1 Stealth virus 1 clone 3B43, genomic sequence		80.66	424	508	927	6	399	1.26e-77
NODE_19_length_1870_cov_368.216529	KM209277.1 Dickeya phage phiDP23.1 clone pD23.contig.3_1 genomic sequence		75	708	235	917	684	1	1.27e-72
NODE_21_length_1738_cov_2457.425431	KT319643.1 UNVERIFIED: Listeria phage WIL-3 genomic sequence		80.114	352	1	341	1539	1887	3.32e-63
NODE_21_length_1738_cov_2457.425431	CC821134.1 FECP5B10 Uncultured human fecal virus uncultured human fecal virus genomic, genomic survey sequence		80.409	342	2	341	767	441	1.55e-61
NODE_21_length_1738_cov_2457.425431	AF065756.1 Stealth virus 1 clone 3B43 T7		79.429	350	1	340	62	399	1.56e-56
NODE_21_length_1738_cov_2457.425431	AF191073.1 Stealth virus 1 clone 3B43, genomic sequence		79.429	350	1	340	62	399	1.56e-56
NODE_21_length_1738_cov_2457.425431	KM209277.1 Dickeya phage phiDP23.1 clone pD23.contig.3_1 genomic sequence		86.224	196	1	193	354	160	5.64e-51
NODE_33_length_1401_cov_333.477712	NC_032155.1 Beihai sphaeromadae virus 3 strain BHTSS17005 capsid protein gene, complete cds		83.369	1395	20	1401	14	1400	0
NODE_33_length_1401_cov_333.477712	KX883040.1 Beihai sphaeromadae virus 3 strain BHTSS17005 capsid protein gene, complete cds		83.369	1395	20	1401	14	1400	0
NODE_33_length_1401_cov_333.477712	KX883028.1 Beihai sphaeromadae virus 3 strain BHHK126836 capsid protein gene, complete cds		83.381	1390	20	1397	14	1395	0
NODE_36_length_1335_cov_850.481250	MH883318.1 White spot syndrome virus isolate WSSV_CIBA_002, partial genome		84.68	359	672	1030	184122	183765	1.45e-95
NODE_36_length_1335_cov_850.481250	MH883318.1 White spot syndrome virus isolate WSSV_CIBA_002, partial genome		78.436	422	1	409	184654	184241	5.46e-65
NODE_36_length_1335_cov_850.481250	MG770349.1 Kammavanpettai virus isolate 66413 NS3 protein (NS3) gene, complete cds		94.643	56	916	971	63	8	2.11e-14
NODE_41_length_1236_cov_723.621507	MH883318.1 White spot syndrome virus isolate WSSV_CIBA_002, partial genome		77.963	481	1	466	188518	188990	2.99e-72
NODE_44_length_1207_cov_533.315972	MH883318.1 White spot syndrome virus isolate WSSV_CIBA_002, partial genome		78.417	417	804	1207	188965	188555	1.77e-64
NODE_44_length_1207_cov_533.315972	LN680393.2 Pittosporum cryptic virus-1 RdRp gene for RNA dependent RNA polymerase, segment RNA1, isolate Pit-MAIB		76.309	401	285	679	1967	1577	2.34e-48
NODE_44_length_1207_cov_533.315972	MF094128.1 High Island virus S1 gene, partial cds		85.088	114	589	702	383	496	2.42e-23
NODE_44_length_1207_cov_533.315972	MK332105.1 Iguape virus strain SPAR158495/03, complete genome		88.235	85	1058	1142	10819	10735	6.78e-19
NODE_44_length_1207_cov_533.315972	KY883317.1 American plum line pattern virus isolate Q15R3 segment RNA3, complete sequence		90.667	75	829	903	1	73	8.77e-18
NODE_56_length_973_cov_646.361656	KM209255.1 Dickeya phage phiDP10.3 clone pD10.contig.26_1 genomic sequence		86.172	593	384	973	743	1331	4.33e-179
NODE_56_length_973_cov_646.361656	KM209255.1 Dickeya phage phiDP10.3 clone pD10.contig.26_1 genomic sequence		82.047	557	17	559	194	741	1.3e-124
NODE_56_length_973_cov_646.361656	KT319615.1 UNVERIFIED: Listeria phage WIL-3 genomic sequence		79.67	728	256	973	1359	642	9.85e-141
NODE_56_length_973_cov_646.361656	KM209288.1 Dickeya phage phiDP23.1 clone pD23.contig.14_1 genomic sequence		81.961	571	17	573	566	4	6.02e-128
NODE_56_length_973_cov_646.361656	KR093640.1 Moraxella phage Mcat16, complete genome		82.34	470	508	973	3884	4351	1.33e-109
NODE_56_length_973_cov_646.361656	KM209313.1 Dickeya phage phiDP23.1 clone pD23.contig.39_1 genomic sequence		88.552	297	677	973	8	304	8.12e-97
NODE_58_length_950_cov_421.194413	KM209255.1 Dickeya phage phiDP10.3 clone pD10.contig.26_1 genomic sequence		95.294	595	359	950	739	1331	0
NODE_58_length_950_cov_421.194413	KM209255.1 Dickeya phage phiDP10.3 clone pD10.contig.26_1 genomic sequence		93.855	537	2	536	207	741	0
NODE_58_length_950_cov_421.194413	KM209288.1 Dickeya phage phiDP23.1 clone pD23.contig.14_1 genomic sequence		93.682	554	2	552	553	2	0
NODE_58_length_950_cov_421.194413	KM209313.1 Dickeya phage phiDP23.1 clone pD23.contig.39_1 genomic sequence		99.671	304	647	950	1	304	9.41e-156
NODE_58_length_950_cov_421.194413	KT319615.1 UNVERIFIED: Listeria phage WIL-3 genomic sequence		80.764	733	234	950	1359	642	7.33e-152
NODE_58_length_950_cov_421.194413	KR093640.1 Moraxella phage Mcat16, complete genome		78.022	728	234	950	3658	4351	1.67e-113
NODE_67_length_889_cov_466.762590	MH883318.1 White spot syndrome virus isolate WSSV_CIBA_002, partial genome		78.295	903	21	888	183792	184684	8.85e-151
NODE_67_length_889_cov_466.762590	KF898354.2 Sclerotinia sclerotiorum hypovirus 2 isolate SsHV2 RNA-dependent RNA polymerase gene, complete cds		97.5	40	669	708	1	40	5.02e-09
NODE_86_length_782_cov_448.587345	MH883318.1 White spot syndrome virus isolate WSSV_CIBA_002, partial genome		84.27	89	617	703	188126	188214	4.37e-14
NODE_97_length_754_cov_319.353362	KM209255.1 Dickeya phage phiDP10.3 clone pD10.contig.26_1 genomic sequence		96	750	1	750	4199	4948	0
NODE_97_length_754_cov_319.353362	KM209277.1 Dickeya phage phiDP23.1 clone pD23.contig.3_1 genomic sequence		95.194	541	210	750	695	1235	0
NODE_97_length_754_cov_319.353362	KM209277.1 Dickeya phage phiDP23.1 clone pD23.contig.3_1 genomic sequence		96.561	378	1	378	316	693	5.57e-177
NODE_97_length_754_cov_319.353362	KT319643.1 UNVERIFIED: Listeria phage WIL-3 genomic sequence		78.768	763	1	754	1577	824	1.64e-137
NODE_97_length_754_cov_319.353362	AF065756.1 Stealth virus 1 clone 3B43 T7		90	100	1	100	100	1	1.92e-27
NODE_97_length_754_cov_319.353362	AF191073.1 Stealth virus 1 clone 3B43, genomic sequence		90	100	1	100	100	1	1.92e-27
NODE_101_length_737_cov_585.341642	KM209318.1 Dickeya phage phiDP23.1 clone pD23.contig.44_1 genomic sequence		94.444	738	2	737	217	954	0
NODE_101_length_737_cov_585.341642	KM209255.1 Dickeya phage phiDP10.3 clone pD10.contig.26_1 genomic sequence		94.444	738	2	737	2279	3016	0
NODE_101_length_737_cov_585.341642	AF191073.1 Stealth virus 1 clone 3B43, genomic sequence		79.188	591	150	730	1730	1158	3.62e-104
NODE_101_length_737_cov_585.341642	KT319643.1 UNVERIFIED: Listeria phage WIL-3 genomic sequence		80.585	376	362	733	3119	2748	1.36e-73
NODE_105_length_734_cov_275.207658	KT319643.1 UNVERIFIED: Listeria phage WIL-3 genomic sequence		81.081	740	1	734	834	1568	4.28e-163
NODE_105_length_734_cov_275.207658	KT319643.1 UNVERIFIED: Listeria phage WIL-3 genomic sequence		86.813	91	354	444	2	92	4.06e-19
NODE_105_length_734_cov_275.207658	KM209255.1 Dickeya phage phiDP10.3 clone pD10.contig.26_1 genomic sequence		79.278	748	1	734	4942	4208	4.43e-138
NODE_105_length_734_cov_275.207658	KM209277.1 Dickeya phage phiDP23.1 clone pD23.contig.3_1 genomic sequence		82.112	464	1	461	1229	769	2.15e-106
NODE_105_length_734_cov_275.207658	KM209277.1 Dickeya phage phiDP23.1 clone pD23.contig.3_1 genomic sequence		77.027	370	376	734	684	325	2.34e-46
NODE_105_length_734_cov_275.207658	AF065756.1 Stealth virus 1 clone 3B43 T7		90.909	88	649	734	6	91	5.22e-23
NODE_105_length_734_cov_275.207658	AF191073.1 Stealth virus 1 clone 3B43, genomic sequence		90.909	88	649	734	6	91	5.22e-23
NODE_106_length_733_cov_239.761062	NC_003987.1 Porcine sapelovirus 1, complete genome		91.525	59	405	462	411	355	6.84e-12
NODE_106_length_733_cov_239.761062	AF406813.1 Porcine enterovirus 8 strain V13, complete genome		91.525	59	405	462	411	355	6.84e-12
NODE_108_length_728_cov_470.848440	KM209255.1 Dickeya phage phiDP10.3 clone pD10.contig.26_1 genomic sequence		96.117	721	2	722	3031	3751	0
NODE_108_length_728_cov_470.848440	KM209318.1 Dickeya phage phiDP23.1 clone pD23.contig.44_1 genomic sequence		96.656	598	2	599	969	1566	0
NODE_108_length_728_cov_470.848440	AF191073.1 Stealth virus 1 clone 3B43, genomic sequence		82.496	657	2	644	1136	494	2.57e-155
NODE_108_length_728_cov_470.848440	AB214978.1 Human picobirnavirus pseudogene for RNA-dependent RNA polymerase		88.652	141	98	236	139	1	3.92e-39
NODE_109_length_728_cov_100.441308	KJ641697.1 Bat picornavirus isolate BtNv-PicoV/SC2013 polyprotein gene, complete cds		90	70	284	353	6415	6484	8.72e-16
NODE_113_length_715_cov_555.789394	KM972720.1 Tete virus strain SaAn 3518 glycoprotein precursor, gene, complete cds		98.077	52	1	52	52	1	8.56e-16
NODE_113_length_715_cov_555.789394	MH052023.1 Orthobunyavirus sp. strain IQE3155 segment S nucleocapsid protein and nonstructural protein genes, complete cds		88.571	70	625	694	1078	1010	1.43e-13
NODE_113_length_715_cov_555.789394	MH924836.1 West Nile virus isolate ED-I-33/18-UM, complete genome		97.368	38	675	712	11043	11080	5.19e-08
NODE_118_length_681_cov_837.699681	MH883318.1 White spot syndrome virus isolate WSSV_CIBA_002, partial genome		81.404	285	370	651	185075	185353	7.68e-56
NODE_118_length_681_cov_837.699681	MH883318.1 White spot syndrome virus isolate WSSV_CIBA_002, partial genome		92.8	125	12	136	184741	184865	4.69e-43
NODE_118_length_681_cov_837.699681	KJ716849.1 Ngari virus strain Adrar segment M, complete sequence		95.062	81	36	116	4507	4427	6.2e-27
NODE_118_length_681_cov_837.699681	AB972431.1 Luna mammarenavirus viral cRNA, segment L, complete sequence, strain: SLW-1		93.22	59	83	140	1	59	3.78e-14
NODE_124_length_657_cov_256.883721	KT319615.1 UNVERIFIED: Listeria phage WIL-3 genomic sequence		78.561	681	2	657	1294	619	2.45e-115
NODE_124_length_657_cov_256.883721	KM209255.1 Dickeya phage phiDP10.3 clone pD10.contig.26_1 genomic sequence		79.513	493	168	657	867	1354	5.44e-92
NODE_124_length_657_cov_256.883721	KM209255.1 Dickeya phage phiDP10.3 clone pD10.contig.26_1 genomic sequence		87.313	134	1	133	503	636	3.54e-34
NODE_124_length_657_cov_256.883721	KM209313.1 Dickeya phage phiDP23.1 clone pD23.contig.39_1 genomic sequence		83.013	312	347	657	19	327	1.56e-72
NODE_124_length_657_cov_256.883721	KM209288.1 Dickeya phage phiDP23.1 clone pD23.contig.14_1 genomic sequence		87.786	131	4	133	253	123	3.54e-34
NODE_125_length_657_cov_125.102990	KR093640.1 Moraxella phage Mcat16, complete genome		74.952	523	90	608	3727	4227	1.24e-53
NODE_125_length_657_cov_125.102990	KT319615.1 UNVERIFIED: Listeria phage WIL-3 genomic sequence		73.504	585	20	594	1360	780	2.07e-51
NODE_125_length_657_cov_125.102990	KM209288.1 Dickeya phage phiDP23.1 clone pD23.contig.14_1 genomic sequence		81.707	164	21	184	320	157	9.92e-30
NODE_125_length_657_cov_125.102990	KM209255.1 Dickeya phage phiDP10.3 clone pD10.contig.26_1 genomic sequence		82.581	155	21	175	439	593	9.92e-30
NODE_125_length_657_cov_125.102990	KM209255.1 Dickeya phage phiDP10.3 clone pD10.contig.26_1 genomic sequence		73.874	333	267	593	866	1193	2.78e-25
NODE_125_length_657_cov_125.102990	AF065755.1 Stealth virus 1 clone 3B43 T3		80.263	152	446	596	1	151	1.67e-22
NODE_127_length_649_cov_1022.803030	MH883318.1 White spot syndrome virus isolate WSSV_CIBA_002, partial genome		82.692	416	2	409	188554	188960	8.93e-95
NODE_127_length_649_cov_1022.803030	MK332105.1 Iguape virus strain SPAR158495/03, complete genome		84.699	183	4	170	10648	10830	3.47e-39
NODE_127_length_649_cov_1022.803030	JX185667.1 UNVERIFIED: Deformed wing virus clone 100414-13_L20_16D-DWV1F A1 polyprotein-like gene, partial sequence		82.105	190	125	308	420	606	9.72e-35
NODE_127_length_649_cov_1022.803030	JX185666.1 UNVERIFIED: Deformed wing virus clone 100414-13_K20_15D-DWV1F A1 polyprotein-like gene, partial sequence		81.579	190	125	308	413	599	4.52e-33
NODE_127_length_649_cov_1022.803030	JX185663.1 UNVERIFIED: Deformed wing virus clone 100414-13_P19_10D-DWV1F A1 polyprotein-like gene, partial sequence		79.474	190	125	308	410	596	2.12e-26
NODE_136_length_609_cov_670.007220	KM209255.1 Dickeya phage phiDP10.3 clone pD10.contig.26_1 genomic sequence		87.234	611	2	606	3028	3634	0
NODE_136_length_609_cov_670.007220	KM209318.1 Dickeya phage phiDP23.1 clone pD23.contig.44_1 genomic sequence		87.107	605	2	600	966	1566	0
NODE_136_length_609_cov_670.007220	AB214978.1 Human picobirnavirus pseudogene for RNA-dependent RNA polymerase		87.857	140	101	238	139	1	5.43e-37
NODE_141_length_592_cov_211.558659	KT319615.1 UNVERIFIED: Listeria phage WIL-3 genomic sequence		76.987	478	132	583	1359	886	1.42e-62
NODE_141_length_592_cov_211.558659	KM209288.1 Dickeya phage phiDP23.1 clone pD23.contig.14_1 genomic sequence		79.717	212	132	343	320	110	3.17e-34
NODE_141_length_592_cov_211.558659	KM209255.1 Dickeya phage phiDP10.3 clone pD10.contig.26_1 genomic sequence		79.717	212	132	343	439	649	3.17e-34
NODE_141_length_592_cov_211.558659	MG593802.1 Streptomyces phage Omar, complete genome		89.831	59	135	192	48702	48644	7.07e-11
NODE_143_length_590_cov_529.170093	KM209318.1 Dickeya phage phiDP23.1 clone pD23.contig.44_1 genomic sequence		80.815	589	21	590	231	811	7.8e-120
NODE_143_length_590_cov_529.170093	KM209255.1 Dickeya phage phiDP10.3 clone pD10.contig.26_1 genomic sequence		80.815	589	21	590	2293	2873	7.8e-120
NODE_143_length_590_cov_529.170093	AF191073.1 Stealth virus 1 clone 3B43, genomic sequence		78.348	448	143	579	1742	1304	2.33e-70
NODE_143_length_590_cov_529.170093	KT319643.1 UNVERIFIED: Listeria phage WIL-3 genomic sequence		80.861	209	360	566	3118	2914	1.89e-36
NODE_155_length_564_cov_136.679764	KT319615.1 UNVERIFIED: Listeria phage WIL-3 genomic sequence		84.692	503	58	555	1511	1013	4.35e-137
NODE_155_length_564_cov_136.679764	MG934417.1 UNVERIFIED: Human betaherpesvirus 5 isolate QH_16-30-B UL40-like gene, partial sequence		90	60	433	491	246	188	1.87e-11
NODE_157_length_561_cov_94.347826	KT319643.1 UNVERIFIED: Listeria phage WIL-3 genomic sequence		79.775	534	2	524	2298	1776	2.74e-99
NODE_164_length_539_cov_1592.336777	JX291540.1 Trichoderma hypovirus strain 1 clone 1 hypothetical protein gene, complete cds		98.113	53	485	537	1850	1798	1.77e-16
NODE_176_length_528_cov_66.171247	NC_032429.1 Wenling picorna-like virus 2 strain WLJQ104117 hypothetical protein 1 and hypothetical protein 2 genes, complete cds		89.796	98	420	515	6809	6905	2.21e-25
NODE_176_length_528_cov_66.171247	KX884319.1 Wenling picorna-like virus 2 strain WLJQ104117 hypothetical protein 1 and hypothetical protein 2 genes, complete cds		89.796	98	420	515	6809	6905	2.21e-25
NODE_176_length_528_cov_66.171247	MG210797.1 Halhan virus 1 replicative protein and structural protein genes, complete cds		88.235	85	436	519	6680	6764	1.03e-18
NODE_176_length_528_cov_66.171247	NC_032858.1 Wenling crustacean virus 3 strain WLJQ142924 hypothetical protein 1 and hypothetical protein 2 genes, complete cds		89.024	82	439	519	6680	6761	1.03e-18
NODE_176_length_528_cov_66.171247	KX884321.1 Wenling crustacean virus 3 strain WLJQ142924 hypothetical protein 1 and hypothetical protein 2 genes, complete cds		89.024	82	439	519	6680	6761	1.03e-18
NODE_178_length_524_cov_235.654584	KM209255.1 Dickeya phage phiDP10.3 clone pD10.contig.26_1 genomic sequence		91.81	525	2	523	4204	3682	0
NODE_178_length_524_cov_235.654584	KM209277.1 Dickeya phage phiDP23.1 clone pD23.contig.3_1 genomic sequence		94.118	323	2	324	321	1	5.21e-136
NODE_178_length_524_cov_235.654584	AF065756.1 Stealth virus 1 clone 3B43 T7		76.19	336	2	333	95	398	4.67e-32
NODE_178_length_524_cov_235.654584	AF191073.1 Stealth virus 1 clone 3B43, genomic sequence		76.19	336	2	333	95	398	4.67e-32
NODE_201_length_482_cov_525.074941	KT319643.1 UNVERIFIED: Listeria phage WIL-3 genomic sequence		79.215	433	51	477	1422	1831	5.22e-71
NODE_201_length_482_cov_525.074941	AF065756.1 Stealth virus 1 clone 3B43 T7		82.576	264	111	372	6	250	1.15e-52
NODE_201_length_482_cov_525.074941	AF191073.1 Stealth virus 1 clone 3B43, genomic sequence		82.576	264	111	372	6	250	1.15e-52
NODE_201_length_482_cov_525.074941	KM209277.1 Dickeya phage phiDP23.1 clone pD23.contig.3_1 genomic sequence		77.576	330	43	367	479	160	2.52e-44
NODE_201_length_482_cov_525.074941	KM209255.1 Dickeya phage phiDP10.3 clone pD10.contig.26_1 genomic sequence		77.576	330	43	367	4362	4043	2.52e-44
NODE_205_length_473_cov_241.653110	KM209313.1 Dickeya phage phiDP23.1 clone pD23.contig.39_1 genomic sequence		86.275	459	16	472	770	315	3.61e-137
NODE_205_length_473_cov_241.653110	KM209255.1 Dickeya phage phiDP10.3 clone pD10.contig.26_1 genomic sequence		86.275	459	16	472	1797	1342	3.61e-137
NODE_205_length_473_cov_241.653110	AF191073.1 Stealth virus 1 clone 3B43, genomic sequence		86.835	395	8	400	2862	3251	2.22e-119
NODE_205_length_473_cov_241.653110	KT319615.1 UNVERIFIED: Listeria phage WIL-3 genomic sequence		81.663	469	8	472	170	631	1.05e-102
NODE_205_length_473_cov_241.653110	AF065755.1 Stealth virus 1 clone 3B43 T3		86.047	215	190	400	581	370	5.23e-56
NODE_209_length_464_cov_98.254279	KT319643.1 UNVERIFIED: Listeria phage WIL-3 genomic sequence		75.541	462	2	449	2367	1915	1.86e-50
NODE_226_length_442_cov_552.669251	AF065756.1 Stealth virus 1 clone 3B43 T7		79.5	400	3	401	39	405	1.72e-65
NODE_226_length_442_cov_552.669251	AF191073.1 Stealth virus 1 clone 3B43, genomic sequence		79.695	394	3	395	39	399	6.2e-65
NODE_226_length_442_cov_552.669251	KT319643.1 UNVERIFIED: Listeria phage WIL-3 genomic sequence		78.037	428	7	432	1520	1921	3.73e-62
NODE_226_length_442_cov_552.669251	KM209255.1 Dickeya phage phiDP10.3 clone pD10.contig.26_1 genomic sequence		77.378	389	10	394	4253	3875	2.26e-54
NODE_226_length_442_cov_552.669251	KM209277.1 Dickeya phage phiDP23.1 clone pD23.contig.3_1 genomic sequence		77.105	380	10	385	370	1	4.9e-51
NODE_237_length_435_cov_381.942105	KM209255.1 Dickeya phage phiDP10.3 clone pD10.contig.26_1 genomic sequence		92.627	434	1	434	4736	5169	1.12e-176
NODE_237_length_435_cov_381.942105	KM209277.1 Dickeya phage phiDP23.1 clone pD23.contig.3_1 genomic sequence		93.103	377	1	377	1023	1399	5.37e-155
NODE_237_length_435_cov_381.942105	KT319643.1 UNVERIFIED: Listeria phage WIL-3 genomic sequence		82.492	297	5	300	1036	741	1.31e-66
NODE_242_length_430_cov_85.834667	NC_029309.1 Marine RNA virus PAL473, complete genome		96.429	56	239	294	3293	3238	1.39e-16
NODE_242_length_430_cov_85.834667	KT727026.1 Marine RNA virus PAL473, complete genome		96.429	56	239	294	3293	3238	1.39e-16
NODE_244_length_427_cov_221.612903	KM209318.1 Dickeya phage phiDP23.1 clone pD23.contig.44_1 genomic sequence		76.821	453	6	427	221	666	6.06e-55
NODE_244_length_427_cov_221.612903	KM209255.1 Dickeya phage phiDP10.3 clone pD10.contig.26_1 genomic sequence		76.821	453	6	427	2283	2728	6.06e-55
NODE_245_length_426_cov_902.708895	KM209277.1 Dickeya phage phiDP23.1 clone pD23.contig.3_1 genomic sequence		85.219	433	3	425	54	478	9.23e-118
NODE_245_length_426_cov_902.708895	KM209255.1 Dickeya phage phiDP10.3 clone pD10.contig.26_1 genomic sequence		85.219	433	3	425	3937	4361	9.23e-118
NODE_245_length_426_cov_902.708895	KT319643.1 UNVERIFIED: Listeria phage WIL-3 genomic sequence		83.489	321	101	418	1739	1422	3.51e-77
NODE_245_length_426_cov_902.708895	AF065756.1 Stealth virus 1 clone 3B43 T7		83.468	248	112	357	242	6	2.17e-54
NODE_245_length_426_cov_902.708895	AF191073.1 Stealth virus 1 clone 3B43, genomic sequence		83.468	248	112	357	242	6	2.17e-54
NODE_247_length_422_cov_204.904632	KT319643.1 UNVERIFIED: Listeria phage WIL-3 genomic sequence		87.028	424	2	422	1235	815	4.16e-131
NODE_247_length_422_cov_204.904632	KT319643.1 UNVERIFIED: Listeria phage WIL-3 genomic sequence		91.837	49	2	50	50	2	2.29e-09
NODE_247_length_422_cov_204.904632	KM209277.1 Dickeya phage phiDP23.1 clone pD23.contig.3_1 genomic sequence		82.396	409	1	405	827	1231	7.32e-94
NODE_247_length_422_cov_204.904632	KM209255.1 Dickeya phage phiDP10.3 clone pD10.contig.26_1 genomic sequence		82.396	409	1	405	4540	4944	7.32e-94
NODE_263_length_407_cov_92.639205	KT319643.1 UNVERIFIED: Listeria phage WIL-3 genomic sequence		76.75	400	2	397	1493	1100	2.68e-53
NODE_263_length_407_cov_92.639205	KT319643.1 UNVERIFIED: Listeria phage WIL-3 genomic sequence		88.172	93	215	306	97	5	1.3e-21
NODE_274_length_398_cov_1000.626822	JX291540.1 Trichoderma hypovirus strain 1 clone 1 hypothetical protein gene, complete cds		95.276	127	270	396	1923	1798	7.32e-49
NODE_276_length_396_cov_601.178886	KT319643.1 UNVERIFIED: Listeria phage WIL-3 genomic sequence		86.957	276	120	395	736	1011	3.22e-82
NODE_276_length_396_cov_601.178886	KM209277.1 Dickeya phage phiDP23.1 clone pD23.contig.3_1 genomic sequence		84.698	281	117	396	1330	1051	9.09e-73
NODE_276_length_396_cov_601.178886	KM209255.1 Dickeya phage phiDP10.3 clone pD10.contig.26_1 genomic sequence		84.698	281	117	396	5043	4764	9.09e-73
NODE_278_length_395_cov_230.291176	KT319643.1 UNVERIFIED: Listeria phage WIL-3 genomic sequence		83.468	248	1	246	1032	1277	3.33e-57
NODE_278_length_395_cov_230.291176	KT319643.1 UNVERIFIED: Listeria phage WIL-3 genomic sequence		89.011	91	156	246	2	92	9.73e-23
NODE_280_length_394_cov_390.073746	MH883318.1 White spot syndrome virus isolate WSSV_CIBA_002, partial genome		81.765	170	3	165	187633	187464	2.07e-29
NODE_280_length_394_cov_390.073746	NC_008168.1 Choristoneura fumiferana granulovirus, complete genome		91.667	72	39	110	19951	20022	7.55e-19
NODE_280_length_394_cov_390.073746	DQ333351.1 Choristoneura fumiferana granulovirus, complete genome		91.667	72	39	110	19951	20022	7.55e-19
NODE_285_length_391_cov_22.172619	NC_032478.1 Beihai paphia shell virus 1 strain BHZY60696 hypothetical protein 1 and hypothetical protein 2 genes, complete cds		83.544	79	73	150	5469	5546	1.63e-10
NODE_285_length_391_cov_22.172619	KX884527.1 Beihai paphia shell virus 1 strain BWBFG40339 hypothetical protein 1 and hypothetical protein 2 genes, complete cds		83.544	79	73	150	5360	5437	1.63e-10
NODE_285_length_391_cov_22.172619	KX884512.1 Beihai paphia shell virus 1 strain BHZY60696 hypothetical protein 1 and hypothetical protein 2 genes, complete cds		83.544	79	73	150	5469	5546	1.63e-10
NODE_286_length_390_cov_645.146269	JX291540.1 Trichoderma hypovirus strain 1 clone 1 hypothetical protein gene, complete cds		90.991	111	279	389	1923	1814	2.63e-33
NODE_287_length_390_cov_52.943284	KT319643.1 UNVERIFIED: Listeria phage WIL-3 genomic sequence		77.889	398	2	389	2991	2605	3.28e-57
NODE_298_length_382_cov_178.137615	KT319643.1 UNVERIFIED: Listeria phage WIL-3 genomic sequence		91.398	279	104	382	3123	2845	6.48e-104
NODE_298_length_382_cov_178.137615	KM209318.1 Dickeya phage phiDP23.1 clone pD23.contig.44_1 genomic sequence		80.866	277	108	379	577	851	3.23e-52
NODE_298_length_382_cov_178.137615	KM209255.1 Dickeya phage phiDP10.3 clone pD10.contig.26_1 genomic sequence		80.866	277	108	379	2639	2913	3.23e-52
NODE_298_length_382_cov_178.137615	AF191073.1 Stealth virus 1 clone 3B43, genomic sequence		82.11	218	105	313	1533	1317	3.28e-42
NODE_306_length_378_cov_20.427245	KT319643.1 UNVERIFIED: Listeria phage WIL-3 genomic sequence		89.92	377	2	377	2376	2752	1.71e-134
NODE_311_length_374_cov_553.106583	MH883318.1 White spot syndrome virus isolate WSSV_CIBA_002, partial genome		79.283	251	2	248	185316	185072	6.94e-39
NODE_311_length_374_cov_553.106583	MH552529.1 CRESS virus sp. isolate ctcd46, complete genome		90.385	104	182	284	1716	1818	1.96e-29
NODE_311_length_374_cov_553.106583	JX904130.1 Uncultured marine virus clone SOG02701, complete genome		90.385	104	182	284	318	420	1.96e-29
NODE_311_length_374_cov_553.106583	MK100570.1 Skunk River virus isolate SkRV-IA07 VP3 gene, complete cds		90.385	52	24	75	2908	2857	2.01e-09
NODE_313_length_374_cov_56.529781	MH590571.1 Human gammaherpesvirus 4 isolate HKNPC60, partial genome		98.928	373	2	374	36060	36432	0
NODE_313_length_374_cov_56.529781	MH590409.1 Human gammaherpesvirus 4 isolate HKHD40, partial genome		98.66	373	2	374	157846	158218	0
NODE_313_length_374_cov_56.529781	EU981325.1 Homo sapiens isolate day3_047_2 Xenotropic MuLV-related virus integration site		95.989	374	2	374	112	484	3.45e-171
NODE_313_length_374_cov_56.529781	AY680016.1 Homo sapiens clone SIV257 Simian immunodeficiency virus integration site		96.985	199	176	374	51	249	1.8e-89
NODE_313_length_374_cov_56.529781	EF580889.1 Homo sapiens IntegrationSite713 Human T-lymphotropic virus 1 integration site		92.344	209	165	373	510	302	2.36e-78
NODE_317_length_370_cov_1188.539683	MH883318.1 White spot syndrome virus isolate WSSV_CIBA_002, partial genome		80.8	250	1	246	185314	185072	1.89e-44
NODE_317_length_370_cov_1188.539683	MH552529.1 CRESS virus sp. isolate ctcd46, complete genome		85.161	155	129	280	1666	1817	5.34e-35
NODE_317_length_370_cov_1188.539683	JX904130.1 Uncultured marine virus clone SOG02701, complete genome		83.871	155	129	280	268	419	1.16e-31
NODE_326_length_360_cov_111.872131	MH052023.1 Orthobunyavirus sp. strain IQE3155 segment S nucleocapsid protein and nonstructural protein genes, complete cds		94.203	69	207	275	1078	1010	1.48e-20
NODE_329_length_358_cov_290.788779	KT319643.1 UNVERIFIED: Listeria phage WIL-3 genomic sequence		88.411	302	53	354	711	1012	2.19e-98
NODE_329_length_358_cov_290.788779	KM209277.1 Dickeya phage phiDP23.1 clone pD23.contig.3_1 genomic sequence		82.437	279	78	353	1327	1052	1.39e-60
NODE_329_length_358_cov_290.788779	KM209255.1 Dickeya phage phiDP10.3 clone pD10.contig.26_1 genomic sequence		82.437	279	78	353	5040	4765	1.39e-60
NODE_334_length_354_cov_4277.602007	KT319643.1 UNVERIFIED: Listeria phage WIL-3 genomic sequence		84.986	353	2	354	1069	717	1.01e-96
NODE_334_length_354_cov_4277.602007	KM209277.1 Dickeya phage phiDP23.1 clone pD23.contig.3_1 genomic sequence		82.371	329	2	329	994	1321	1.74e-74
NODE_334_length_354_cov_4277.602007	KM209255.1 Dickeya phage phiDP10.3 clone pD10.contig.26_1 genomic sequence		82.371	329	2	329	4707	5034	1.74e-74
NODE_335_length_353_cov_218.449664	KT319643.1 UNVERIFIED: Listeria phage WIL-3 genomic sequence		88.136	354	1	353	912	1264	4.55e-115
NODE_335_length_353_cov_218.449664	KT319643.1 UNVERIFIED: Listeria phage WIL-3 genomic sequence		87.179	78	276	353	2	79	1.46e-15
NODE_343_length_347_cov_148.325342	KM209288.1 Dickeya phage phiDP23.1 clone pD23.contig.14_1 genomic sequence		82.773	238	1	220	239	2	8.19e-48
NODE_343_length_347_cov_148.325342	KM209255.1 Dickeya phage phiDP10.3 clone pD10.contig.26_1 genomic sequence		83.636	220	1	202	520	739	3.81e-46
NODE_343_length_347_cov_148.325342	KT319615.1 UNVERIFIED: Listeria phage WIL-3 genomic sequence		74.932	367	1	347	1278	914	2.32e-33
NODE_354_length_343_cov_279.559028	KT319643.1 UNVERIFIED: Listeria phage WIL-3 genomic sequence		97.654	341	2	342	1052	712	4.11e-165
NODE_354_length_343_cov_279.559028	KM209277.1 Dickeya phage phiDP23.1 clone pD23.contig.3_1 genomic sequence		82.216	343	2	343	1011	1352	2.79e-77
NODE_354_length_343_cov_279.559028	KM209255.1 Dickeya phage phiDP10.3 clone pD10.contig.26_1 genomic sequence		82.216	343	2	343	4724	5065	2.79e-77
NODE_355_length_343_cov_104.631944	MH883318.1 White spot syndrome virus isolate WSSV_CIBA_002, partial genome		83.898	118	205	319	187496	187612	1.08e-21
NODE_355_length_343_cov_104.631944	NC_008168.1 Choristoneura fumiferana granulovirus, complete genome		87.013	77	227	303	20023	19947	5.08e-15
NODE_355_length_343_cov_104.631944	DQ333351.1 Choristoneura fumiferana granulovirus, complete genome		87.013	77	227	303	20023	19947	5.08e-15
NODE_368_length_334_cov_96.379928	KT319643.1 UNVERIFIED: Listeria phage WIL-3 genomic sequence		77.286	339	3	330	3017	3352	4.73e-45
NODE_368_length_334_cov_96.379928	KM209318.1 Dickeya phage phiDP23.1 clone pD23.contig.44_1 genomic sequence		83.654	104	3	105	679	577	8.19e-18
NODE_368_length_334_cov_96.379928	KM209255.1 Dickeya phage phiDP10.3 clone pD10.contig.26_1 genomic sequence		83.654	104	3	105	2741	2639	8.19e-18
NODE_395_length_322_cov_181.576779	KM209313.1 Dickeya phage phiDP23.1 clone pD23.contig.39_1 genomic sequence		83.025	324	1	322	407	726	1.21e-75
NODE_395_length_322_cov_181.576779	KM209255.1 Dickeya phage phiDP10.3 clone pD10.contig.26_1 genomic sequence		83.025	324	1	322	1434	1753	1.21e-75
NODE_395_length_322_cov_181.576779	KT319615.1 UNVERIFIED: Listeria phage WIL-3 genomic sequence		83.077	325	1	322	539	222	4.35e-75
NODE_395_length_322_cov_181.576779	AF191073.1 Stealth virus 1 clone 3B43, genomic sequence		81.346	327	1	322	3231	2914	4.41e-65
NODE_395_length_322_cov_181.576779	AF065755.1 Stealth virus 1 clone 3B43 T3		81.313	198	1	190	390	580	7.7e-33
NODE_398_length_321_cov_66.172932	AF065755.1 Stealth virus 1 clone 3B43 T3		93.31	284	38	321	1	284	4.1e-115
NODE_398_length_321_cov_66.172932	AF191073.1 Stealth virus 1 clone 3B43, genomic sequence		93.31	284	38	321	3620	3337	4.1e-115
NODE_398_length_321_cov_66.172932	KT319615.1 UNVERIFIED: Listeria phage WIL-3 genomic sequence		86.577	298	27	321	939	643	9.19e-87
NODE_398_length_321_cov_66.172932	KM209255.1 Dickeya phage phiDP10.3 clone pD10.contig.26_1 genomic sequence		82.209	326	2	321	1010	1330	4.37e-70
NODE_398_length_321_cov_66.172932	KR093640.1 Moraxella phage Mcat16, complete genome		81.677	322	4	321	4030	4350	7.31e-68
NODE_408_length_318_cov_107.669202	KT319615.1 UNVERIFIED: Listeria phage WIL-3 genomic sequence		84.74	308	8	314	469	163	3.29e-81
NODE_411_length_317_cov_131.248092	KT319615.1 UNVERIFIED: Listeria phage WIL-3 genomic sequence		85.22	318	1	317	223	535	1.17e-85
NODE_411_length_317_cov_131.248092	KM209313.1 Dickeya phage phiDP23.1 clone pD23.contig.39_1 genomic sequence		81.562	320	1	317	725	411	3.35e-66
NODE_411_length_317_cov_131.248092	KM209255.1 Dickeya phage phiDP10.3 clone pD10.contig.26_1 genomic sequence		81.562	320	1	317	1752	1438	3.35e-66
NODE_411_length_317_cov_131.248092	AF191073.1 Stealth virus 1 clone 3B43, genomic sequence		81.424	323	1	317	2915	3227	5.61e-64
NODE_411_length_317_cov_131.248092	KR093640.1 Moraxella phage Mcat16, complete genome		82.927	164	154	317	4625	4463	7.57e-33
NODE_416_length_316_cov_81.628352	KT319643.1 UNVERIFIED: Listeria phage WIL-3 genomic sequence		88.889	315	1	315	1585	1271	1.14e-105
NODE_416_length_316_cov_81.628352	KM209277.1 Dickeya phage phiDP23.1 clone pD23.contig.3_1 genomic sequence		84.615	182	1	180	308	487	2.68e-42
NODE_416_length_316_cov_81.628352	KM209255.1 Dickeya phage phiDP10.3 clone pD10.contig.26_1 genomic sequence		84.615	182	1	180	4191	4370	2.68e-42
NODE_416_length_316_cov_81.628352	AF065756.1 Stealth virus 1 clone 3B43 T7		89.216	102	1	101	108	8	9.83e-27
NODE_416_length_316_cov_81.628352	AF191073.1 Stealth virus 1 clone 3B43, genomic sequence		89.216	102	1	101	108	8	9.83e-27
NODE_420_length_313_cov_91.422481	KT319643.1 UNVERIFIED: Listeria phage WIL-3 genomic sequence		87.54	313	2	310	3012	3321	1.14e-95
NODE_420_length_313_cov_91.422481	KM209318.1 Dickeya phage phiDP23.1 clone pD23.contig.44_1 genomic sequence		83.333	108	4	109	682	577	7.63e-18
NODE_420_length_313_cov_91.422481	KM209255.1 Dickeya phage phiDP10.3 clone pD10.contig.26_1 genomic sequence		83.333	108	4	109	2744	2639	7.63e-18
NODE_425_length_311_cov_340.183594	KT319615.1 UNVERIFIED: Listeria phage WIL-3 genomic sequence		87.329	292	7	296	892	604	6.86e-88
NODE_425_length_311_cov_340.183594	KM209313.1 Dickeya phage phiDP23.1 clone pD23.contig.39_1 genomic sequence		84.228	298	3	296	51	342	1.95e-73
NODE_425_length_311_cov_340.183594	KM209255.1 Dickeya phage phiDP10.3 clone pD10.contig.26_1 genomic sequence		84.228	298	3	296	1078	1369	1.95e-73
NODE_425_length_311_cov_340.183594	AF065755.1 Stealth virus 1 clone 3B43 T3		83.446	296	1	296	31	323	1.17e-70
NODE_425_length_311_cov_340.183594	AF191073.1 Stealth virus 1 clone 3B43, genomic sequence		83.793	290	7	296	3584	3298	1.17e-70
NODE_432_length_308_cov_257.470356	KM209313.1 Dickeya phage phiDP23.1 clone pD23.contig.39_1 genomic sequence		97.651	298	10	307	487	784	6.28e-143
NODE_432_length_308_cov_257.470356	KM209255.1 Dickeya phage phiDP10.3 clone pD10.contig.26_1 genomic sequence		97.651	298	10	307	1514	1811	6.28e-143
NODE_432_length_308_cov_257.470356	AF191073.1 Stealth virus 1 clone 3B43, genomic sequence		84.912	285	10	293	3152	2870	1.49e-74
NODE_432_length_308_cov_257.470356	KT319615.1 UNVERIFIED: Listeria phage WIL-3 genomic sequence		83.154	279	10	288	460	183	4.2e-65
NODE_432_length_308_cov_257.470356	AF065755.1 Stealth virus 1 clone 3B43 T3		88.571	105	10	110	469	572	1.24e-25
NODE_456_length_300_cov_55.208163	KT319643.1 UNVERIFIED: Listeria phage WIL-3 genomic sequence		83.444	302	2	299	1545	1248	3.13e-71
NODE_459_length_299_cov_254.131148	AF191073.1 Stealth virus 1 clone 3B43, genomic sequence		82.051	273	11	280	2880	3148	8.86e-57
NODE_459_length_299_cov_254.131148	KT319615.1 UNVERIFIED: Listeria phage WIL-3 genomic sequence		83.051	236	18	251	195	428	2.48e-52
NODE_459_length_299_cov_254.131148	KM209313.1 Dickeya phage phiDP23.1 clone pD23.contig.39_1 genomic sequence		79.918	244	11	251	760	520	3.26e-41
NODE_459_length_299_cov_254.131148	KM209255.1 Dickeya phage phiDP10.3 clone pD10.contig.26_1 genomic sequence		79.918	244	11	251	1787	1547	3.26e-41
NODE_460_length_298_cov_222.012346	AF191073.1 Stealth virus 1 clone 3B43, genomic sequence		86.842	76	211	285	497	571	5.62e-14
NODE_464_length_297_cov_125.471074	KM209318.1 Dickeya phage phiDP23.1 clone pD23.contig.44_1 genomic sequence		78.007	291	11	292	643	366	7e-38
NODE_464_length_297_cov_125.471074	KM209255.1 Dickeya phage phiDP10.3 clone pD10.contig.26_1 genomic sequence		78.007	291	11	292	2705	2428	7e-38
NODE_464_length_297_cov_125.471074	AF191073.1 Stealth virus 1 clone 3B43, genomic sequence		73.427	286	9	293	1461	1730	3.35e-16
NODE_473_length_295_cov_169.250000	KT319615.1 UNVERIFIED: Listeria phage WIL-3 genomic sequence		82.77	296	1	295	799	1093	6.66e-68
NODE_477_length_293_cov_392.054622	KT319615.1 UNVERIFIED: Listeria phage WIL-3 genomic sequence		80.588	170	64	232	780	948	6.99e-28
NODE_477_length_293_cov_392.054622	KR093640.1 Moraxella phage Mcat16, complete genome		76.735	245	50	290	4227	3986	6.99e-28
NODE_477_length_293_cov_392.054622	AF065755.1 Stealth virus 1 clone 3B43 T3		76.526	213	2	212	213	1	1.96e-23
NODE_477_length_293_cov_392.054622	AF191073.1 Stealth virus 1 clone 3B43, genomic sequence		76.961	204	2	203	3408	3611	1.96e-23
NODE_477_length_293_cov_392.054622	KM209313.1 Dickeya phage phiDP23.1 clone pD23.contig.39_1 genomic sequence		80.537	149	65	212	166	19	7.04e-23
NODE_489_length_291_cov_38.843220	KM209277.1 Dickeya phage phiDP23.1 clone pD23.contig.3_1 genomic sequence		84.291	261	35	290	1330	1075	6.6e-63
NODE_489_length_291_cov_38.843220	KM209255.1 Dickeya phage phiDP10.3 clone pD10.contig.26_1 genomic sequence		84.291	261	35	290	5043	4788	6.6e-63
NODE_489_length_291_cov_38.843220	KT319643.1 UNVERIFIED: Listeria phage WIL-3 genomic sequence		82.869	251	38	286	736	984	1.11e-55
NODE_513_length_285_cov_31.334783	KT319615.1 UNVERIFIED: Listeria phage WIL-3 genomic sequence		96.127	284	2	285	972	689	1.64e-128
NODE_513_length_285_cov_31.334783	AF065755.1 Stealth virus 1 clone 3B43 T3		83.333	240	46	285	1	238	3.91e-55
NODE_513_length_285_cov_31.334783	AF191073.1 Stealth virus 1 clone 3B43, genomic sequence		83.333	240	46	285	3620	3383	3.91e-55
NODE_513_length_285_cov_31.334783	KR093640.1 Moraxella phage Mcat16, complete genome		80.451	266	23	285	4041	4304	1.83e-48
NODE_513_length_285_cov_31.334783	KM209313.1 Dickeya phage phiDP23.1 clone pD23.contig.39_1 genomic sequence		80.952	252	43	285	16	257	1.85e-43
NODE_523_length_282_cov_134.594714	KM209313.1 Dickeya phage phiDP23.1 clone pD23.contig.39_1 genomic sequence		92.553	282	1	282	250	531	9.94e-111
NODE_523_length_282_cov_134.594714	KM209255.1 Dickeya phage phiDP10.3 clone pD10.contig.26_1 genomic sequence		92.553	282	1	282	1277	1558	9.94e-111
NODE_523_length_282_cov_134.594714	AF065755.1 Stealth virus 1 clone 3B43 T3		83.103	290	1	282	231	513	4.93e-64
NODE_523_length_282_cov_134.594714	KT319615.1 UNVERIFIED: Listeria phage WIL-3 genomic sequence		86.344	227	3	228	694	469	6.38e-63
NODE_523_length_282_cov_134.594714	AF191073.1 Stealth virus 1 clone 3B43, genomic sequence		82.759	290	1	282	3390	3108	2.29e-62
NODE_539_length_278_cov_143.161435	KM209255.1 Dickeya phage phiDP10.3 clone pD10.contig.26_1 genomic sequence		89.744	78	201	277	3875	3951	1.86e-18
NODE_539_length_278_cov_143.161435	KM209277.1 Dickeya phage phiDP23.1 clone pD23.contig.3_1 genomic sequence		88.406	69	210	277	1	68	1.87e-13
NODE_547_length_277_cov_32.770270	MH883318.1 White spot syndrome virus isolate WSSV_CIBA_002, partial genome		87.004	277	2	276	184389	184663	7.86e-82
NODE_548_length_277_cov_32.090090	NC_029310.1 Marine RNA virus PAL_E4, complete genome		99.636	275	2	276	1076	802	3.36e-140
NODE_548_length_277_cov_32.090090	KT727027.1 Marine RNA virus PAL_E4, complete genome		99.636	275	2	276	1076	802	3.36e-140
NODE_551_length_276_cov_20.588235	NC_035110.1 Fur seal picorna-like virus isolate KGI-Bel-22, complete genome		100	274	2	275	1849	2122	2.59e-141
NODE_551_length_276_cov_20.588235	KY926885.1 Fur seal picorna-like virus isolate KGI-Bel-22, complete genome		100	274	2	275	1849	2122	2.59e-141
NODE_551_length_276_cov_20.588235	NC_029307.1 Marine RNA virus PAL156, complete genome		99.273	275	2	276	1891	2165	1.56e-138
NODE_551_length_276_cov_20.588235	KT727024.1 Marine RNA virus PAL156, complete genome		99.273	275	2	276	1891	2165	1.56e-138
NODE_561_length_272_cov_226.631336	KT319643.1 UNVERIFIED: Listeria phage WIL-3 genomic sequence		91.379	174	98	271	1277	1104	1.02e-60
NODE_561_length_272_cov_226.631336	KT319643.1 UNVERIFIED: Listeria phage WIL-3 genomic sequence		93.333	90	98	187	92	3	4.97e-29
NODE_573_length_269_cov_49.710280	MH590571.1 Human gammaherpesvirus 4 isolate HKNPC60, partial genome		98.881	268	2	269	34989	34722	5.48e-133
NODE_573_length_269_cov_49.710280	MH590409.1 Human gammaherpesvirus 4 isolate HKHD40, partial genome		98.507	268	2	269	156775	156508	7.09e-132
NODE_576_length_268_cov_107.553991	KT319643.1 UNVERIFIED: Listeria phage WIL-3 genomic sequence		91.698	265	3	266	2587	2326	1.59e-98
NODE_576_length_268_cov_107.553991	KM209318.1 Dickeya phage phiDP23.1 clone pD23.contig.44_1 genomic sequence		81.641	256	13	264	1119	1370	1.02e-50
NODE_576_length_268_cov_107.553991	KM209255.1 Dickeya phage phiDP10.3 clone pD10.contig.26_1 genomic sequence		81.641	256	13	264	3181	3432	1.02e-50
NODE_576_length_268_cov_107.553991	AF191073.1 Stealth virus 1 clone 3B43, genomic sequence		81.116	233	41	266	958	728	2.23e-42
NODE_583_length_267_cov_209.523585	KT319643.1 UNVERIFIED: Listeria phage WIL-3 genomic sequence		82.773	238	1	235	1608	1374	2.83e-51
NODE_583_length_267_cov_209.523585	KM209277.1 Dickeya phage phiDP23.1 clone pD23.contig.3_1 genomic sequence		81.313	198	1	194	285	478	3.74e-35
NODE_583_length_267_cov_209.523585	KM209255.1 Dickeya phage phiDP10.3 clone pD10.contig.26_1 genomic sequence		81.313	198	1	194	4168	4361	3.74e-35
NODE_583_length_267_cov_209.523585	AF065756.1 Stealth virus 1 clone 3B43 T7		90.741	108	1	107	131	24	8.1e-32
NODE_583_length_267_cov_209.523585	AF191073.1 Stealth virus 1 clone 3B43, genomic sequence		90.741	108	1	107	131	24	8.1e-32
NODE_588_length_266_cov_83.710900	MH883318.1 White spot syndrome virus isolate WSSV_CIBA_002, partial genome		81.716	268	2	266	188512	188775	4.68e-54
NODE_588_length_266_cov_83.710900	MK332105.1 Iguape virus strain SPAR158495/03, complete genome		85.437	206	42	230	10644	10848	1.7e-48
NODE_588_length_266_cov_83.710900	MF289414.1 Crimean-Congo hemorrhagic fever orthonairovirus isolate 813040 UAE segment L, complete sequence		85.802	162	25	168	12149	12310	1.04e-35
NODE_623_length_257_cov_131.767327	KT319643.1 UNVERIFIED: Listeria phage WIL-3 genomic sequence		77.642	246	4	248	612	856	1.67e-33
NODE_641_length_253_cov_173.868687	KT319643.1 UNVERIFIED: Listeria phage WIL-3 genomic sequence		86.784	227	28	253	713	938	1.21e-64
NODE_641_length_253_cov_173.868687	KM209277.1 Dickeya phage phiDP23.1 clone pD23.contig.3_1 genomic sequence		79.464	224	34	253	1344	1125	1.27e-34
NODE_641_length_253_cov_173.868687	KM209255.1 Dickeya phage phiDP10.3 clone pD10.contig.26_1 genomic sequence		79.464	224	34	253	5057	4838	1.27e-34
NODE_649_length_252_cov_118.893401	KT319615.1 UNVERIFIED: Listeria phage WIL-3 genomic sequence		93.173	249	2	250	411	163	4.13e-99
NODE_649_length_252_cov_118.893401	KM209313.1 Dickeya phage phiDP23.1 clone pD23.contig.39_1 genomic sequence		86.147	231	2	230	537	765	5.62e-63
NODE_649_length_252_cov_118.893401	KM209255.1 Dickeya phage phiDP10.3 clone pD10.contig.26_1 genomic sequence		86.147	231	2	230	1564	1792	5.62e-63
NODE_649_length_252_cov_118.893401	AF191073.1 Stealth virus 1 clone 3B43, genomic sequence		85.043	234	2	234	3102	2871	1.22e-59
NODE_649_length_252_cov_118.893401	AY397620.1 Bluetongue virus isolate 10 5' UTR		91.667	60	2	61	76	17	4.66e-14
NODE_653_length_251_cov_26.658163	NC_029310.1 Marine RNA virus PAL_E4, complete genome		100	249	2	250	7526	7774	1.84e-127
NODE_653_length_251_cov_26.658163	KT727027.1 Marine RNA virus PAL_E4, complete genome		100	249	2	250	7526	7774	1.84e-127
NODE_669_length_248_cov_129.968912	KM209255.1 Dickeya phage phiDP10.3 clone pD10.contig.26_1 genomic sequence		88.211	246	2	247	3458	3703	1.94e-77
NODE_669_length_248_cov_129.968912	KM209318.1 Dickeya phage phiDP23.1 clone pD23.contig.44_1 genomic sequence		86.55	171	2	172	1396	1566	9.43e-46
NODE_677_length_246_cov_143.413613	KM209277.1 Dickeya phage phiDP23.1 clone pD23.contig.3_1 genomic sequence		86.222	225	2	225	1104	1327	7.07e-62
NODE_677_length_246_cov_143.413613	KM209255.1 Dickeya phage phiDP10.3 clone pD10.contig.26_1 genomic sequence		86.222	225	2	225	4817	5040	7.07e-62
NODE_677_length_246_cov_143.413613	KT319643.1 UNVERIFIED: Listeria phage WIL-3 genomic sequence		83.475	236	2	236	959	725	1.19e-54
NODE_682_length_245_cov_91.268421	CC821134.1 FECP5B10 Uncultured human fecal virus uncultured human fecal virus genomic, genomic survey sequence		86.74	181	1	180	746	566	4.3e-49
NODE_682_length_245_cov_91.268421	KT319643.1 UNVERIFIED: Listeria phage WIL-3 genomic sequence		84.184	196	1	187	1561	1756	1.56e-43
NODE_682_length_245_cov_91.268421	AF065756.1 Stealth virus 1 clone 3B43 T7		85.276	163	1	163	84	246	1.21e-39
NODE_682_length_245_cov_91.268421	AF191073.1 Stealth virus 1 clone 3B43, genomic sequence		85.276	163	1	163	84	246	1.21e-39
NODE_682_length_245_cov_91.268421	KM209277.1 Dickeya phage phiDP23.1 clone pD23.contig.3_1 genomic sequence		79.191	173	1	162	332	160	7.45e-22
NODE_684_length_245_cov_88.610526	KM209255.1 Dickeya phage phiDP10.3 clone pD10.contig.26_1 genomic sequence		85.782	211	4	212	1060	852	3.3e-55
NODE_684_length_245_cov_88.610526	KM209255.1 Dickeya phage phiDP10.3 clone pD10.contig.26_1 genomic sequence		95.238	63	150	212	738	676	4.48e-19
NODE_684_length_245_cov_88.610526	KR093640.1 Moraxella phage Mcat16, complete genome		79.487	234	13	244	4069	3838	5.64e-38
NODE_684_length_245_cov_88.610526	KM209288.1 Dickeya phage phiDP23.1 clone pD23.contig.14_1 genomic sequence		92.683	82	131	212	2	83	1.24e-24
NODE_708_length_240_cov_85.583784	KM209277.1 Dickeya phage phiDP23.1 clone pD23.contig.3_1 genomic sequence		78.322	143	92	231	1344	1205	3.41e-15
NODE_708_length_240_cov_85.583784	KM209255.1 Dickeya phage phiDP10.3 clone pD10.contig.26_1 genomic sequence		78.322	143	92	231	5057	4918	3.41e-15
NODE_718_length_239_cov_71.141304	KM209255.1 Dickeya phage phiDP10.3 clone pD10.contig.26_1 genomic sequence		85.088	228	11	238	5114	4887	4.12e-59
NODE_718_length_239_cov_71.141304	KM209277.1 Dickeya phage phiDP23.1 clone pD23.contig.3_1 genomic sequence		84.956	226	13	238	1399	1174	5.33e-58
NODE_741_length_234_cov_34.581006	KT319643.1 UNVERIFIED: Listeria phage WIL-3 genomic sequence		83.55	231	2	232	1047	1277	4.05e-54
NODE_741_length_234_cov_34.581006	KT319643.1 UNVERIFIED: Listeria phage WIL-3 genomic sequence		83.333	90	143	232	3	92	4.29e-14
NODE_744_length_233_cov_67.865169	KT319643.1 UNVERIFIED: Listeria phage WIL-3 genomic sequence		83.163	196	41	233	714	906	2.46e-41
NODE_744_length_233_cov_67.865169	KM209277.1 Dickeya phage phiDP23.1 clone pD23.contig.3_1 genomic sequence		80.702	171	63	233	1327	1157	4.18e-29
NODE_744_length_233_cov_67.865169	KM209255.1 Dickeya phage phiDP10.3 clone pD10.contig.26_1 genomic sequence		80.702	171	63	233	5040	4870	4.18e-29
NODE_751_length_232_cov_218.231638	KT319643.1 UNVERIFIED: Listeria phage WIL-3 genomic sequence		84.979	233	2	232	714	945	3.98e-59
NODE_751_length_232_cov_218.231638	KM209277.1 Dickeya phage phiDP23.1 clone pD23.contig.3_1 genomic sequence		80	210	24	229	1327	1120	4.13e-34
NODE_751_length_232_cov_218.231638	KM209255.1 Dickeya phage phiDP10.3 clone pD10.contig.26_1 genomic sequence		80	210	24	229	5040	4833	4.13e-34
NODE_768_length_230_cov_208.165714	KT319615.1 UNVERIFIED: Listeria phage WIL-3 genomic sequence		83.636	220	1	220	412	194	8.6e-51
NODE_768_length_230_cov_208.165714	KM209313.1 Dickeya phage phiDP23.1 clone pD23.contig.39_1 genomic sequence		82.883	222	1	220	536	754	1.86e-47
NODE_768_length_230_cov_208.165714	KM209255.1 Dickeya phage phiDP10.3 clone pD10.contig.26_1 genomic sequence		82.883	222	1	220	1563	1781	1.86e-47
NODE_768_length_230_cov_208.165714	AF191073.1 Stealth virus 1 clone 3B43, genomic sequence		81.659	229	1	226	3103	2880	4.03e-44
NODE_769_length_230_cov_148.297143	KM209277.1 Dickeya phage phiDP23.1 clone pD23.contig.3_1 genomic sequence		81.752	137	6	139	1212	1344	2.49e-21
NODE_769_length_230_cov_148.297143	KM209255.1 Dickeya phage phiDP10.3 clone pD10.contig.26_1 genomic sequence		81.752	137	6	139	4925	5057	2.49e-21
NODE_772_length_230_cov_44.102857	MH590409.1 Human gammaherpesvirus 4 isolate HKHD40, partial genome		96.053	228	2	229	158182	158409	4.79e-103
NODE_772_length_230_cov_44.102857	EF580889.1 Homo sapiens IntegrationSite713 Human T-lymphotropic virus 1 integration site		88.646	229	2	229	337	109	1.8e-72
NODE_772_length_230_cov_44.102857	AY680016.1 Homo sapiens clone SIV257 Simian immunodeficiency virus integration site		90.323	93	2	94	213	305	8.91e-26
NODE_772_length_230_cov_44.102857	MH590571.1 Human gammaherpesvirus 4 isolate HKNPC60, partial genome		96.721	61	2	62	36396	36456	1.16e-19
NODE_783_length_228_cov_137.144509	KT319615.1 UNVERIFIED: Listeria phage WIL-3 genomic sequence		85.281	231	2	226	312	535	6.53e-57
NODE_783_length_228_cov_137.144509	AF191073.1 Stealth virus 1 clone 3B43, genomic sequence		82.273	220	9	226	3010	3227	3.08e-45
NODE_783_length_228_cov_137.144509	KM209313.1 Dickeya phage phiDP23.1 clone pD23.contig.39_1 genomic sequence		83.246	191	38	226	600	411	8.63e-41
NODE_783_length_228_cov_137.144509	KM209255.1 Dickeya phage phiDP10.3 clone pD10.contig.26_1 genomic sequence		83.246	191	38	226	1627	1438	8.63e-41
NODE_783_length_228_cov_137.144509	AF065755.1 Stealth virus 1 clone 3B43 T3		84.615	182	51	226	572	394	8.63e-41
NODE_802_length_226_cov_190.877193	MF094128.1 High Island virus S1 gene, partial cds		88.435	147	52	198	213	359	1.84e-42
NODE_802_length_226_cov_190.877193	MF289414.1 Crimean-Congo hemorrhagic fever orthonairovirus isolate 813040 UAE segment L, complete sequence		97.183	71	154	224	12151	12221	3.14e-25
NODE_802_length_226_cov_190.877193	MK332105.1 Iguape virus strain SPAR158495/03, complete genome		94.643	56	169	224	10644	10699	3.18e-15
NODE_845_length_220_cov_39.254545	MH590376.1 Human gammaherpesvirus 4 isolate HKHD7, partial genome		98.758	161	57	217	36670	36830	7.89e-76
NODE_845_length_220_cov_39.254545	MH590571.1 Human gammaherpesvirus 4 isolate HKNPC60, partial genome		96.721	61	3	63	34034	33974	3.07e-20
NODE_851_length_220_cov_24.709091	KT319643.1 UNVERIFIED: Listeria phage WIL-3 genomic sequence		85.393	178	43	220	1751	1574	1.06e-44
NODE_851_length_220_cov_24.709091	CC821134.1 FECP5B10 Uncultured human fecal virus uncultured human fecal virus genomic, genomic survey sequence		82.353	221	1	220	522	733	3.83e-44
NODE_851_length_220_cov_24.709091	AF065756.1 Stealth virus 1 clone 3B43 T7		86.164	159	62	220	246	97	4.99e-38
NODE_851_length_220_cov_24.709091	AF191073.1 Stealth virus 1 clone 3B43, genomic sequence		86.164	159	62	220	246	97	4.99e-38
NODE_871_length_217_cov_116.037037	KR093640.1 Moraxella phage Mcat16, complete genome		87.805	82	130	211	3884	3965	5.05e-18
NODE_871_length_217_cov_116.037037	KM209255.1 Dickeya phage phiDP10.3 clone pD10.contig.26_1 genomic sequence		86.585	82	130	211	866	947	2.35e-16
NODE_871_length_217_cov_116.037037	KM209255.1 Dickeya phage phiDP10.3 clone pD10.contig.26_1 genomic sequence		94.231	52	130	181	690	741	5.09e-13
NODE_871_length_217_cov_116.037037	KM209288.1 Dickeya phage phiDP23.1 clone pD23.contig.14_1 genomic sequence		89.394	66	130	195	69	4	3.93e-14
NODE_881_length_216_cov_20.776398	NC_029310.1 Marine RNA virus PAL_E4, complete genome		100	216	1	216	5426	5641	3.42e-109
NODE_881_length_216_cov_20.776398	KT727027.1 Marine RNA virus PAL_E4, complete genome		100	216	1	216	5426	5641	3.42e-109
NODE_884_length_215_cov_88.256250	KM209255.1 Dickeya phage phiDP10.3 clone pD10.contig.26_1 genomic sequence		84.181	177	36	212	3458	3634	8.07e-41
NODE_884_length_215_cov_88.256250	KM209318.1 Dickeya phage phiDP23.1 clone pD23.contig.44_1 genomic sequence		83.626	171	36	206	1396	1566	1.75e-37
NODE_890_length_215_cov_32.368750	KT319643.1 UNVERIFIED: Listeria phage WIL-3 genomic sequence		87.56	209	4	211	2932	2724	2.18e-61
NODE_900_length_212_cov_98.203822	KM209313.1 Dickeya phage phiDP23.1 clone pD23.contig.39_1 genomic sequence		90.323	155	2	156	783	629	2.82e-50
NODE_900_length_212_cov_98.203822	KM209255.1 Dickeya phage phiDP10.3 clone pD10.contig.26_1 genomic sequence		90.323	155	2	156	1810	1656	2.82e-50
NODE_900_length_212_cov_98.203822	AF191073.1 Stealth virus 1 clone 3B43, genomic sequence		85.492	193	15	205	2870	3059	4.71e-48
NODE_911_length_211_cov_78.673077	AF191073.1 Stealth virus 1 clone 3B43, genomic sequence		86.854	213	2	208	1316	1527	1.28e-58
NODE_911_length_211_cov_78.673077	KT319643.1 UNVERIFIED: Listeria phage WIL-3 genomic sequence		82.692	208	3	208	2914	3117	4.72e-43
NODE_927_length_210_cov_26.916129	MH590571.1 Human gammaherpesvirus 4 isolate HKNPC60, partial genome		96.635	208	1	208	34432	34225	1.22e-93
NODE_927_length_210_cov_26.916129	MH590409.1 Human gammaherpesvirus 4 isolate HKHD40, partial genome		98.276	58	1	58	156218	156161	1.04e-19
NODE_929_length_209_cov_138.324675	AF191073.1 Stealth virus 1 clone 3B43, genomic sequence		88.095	210	1	208	751	959	4.54e-63
NODE_929_length_209_cov_138.324675	KM209318.1 Dickeya phage phiDP23.1 clone pD23.contig.44_1 genomic sequence		83.732	209	1	209	1350	1147	5.99e-47
NODE_929_length_209_cov_138.324675	KM209255.1 Dickeya phage phiDP10.3 clone pD10.contig.26_1 genomic sequence		83.732	209	1	209	3412	3209	5.99e-47
NODE_929_length_209_cov_138.324675	AB214978.1 Human picobirnavirus pseudogene for RNA-dependent RNA polymerase		93.878	49	160	208	7	55	2.27e-11
NODE_929_length_209_cov_138.324675	AP018399.1 Xanthomonas phage XacN1 DNA, complete genome		100	34	58	91	150550	150583	4.9e-08
NODE_943_length_208_cov_45.875817	MH590571.1 Human gammaherpesvirus 4 isolate HKNPC60, partial genome		99.515	206	2	207	35294	35499	5.51e-102
NODE_943_length_208_cov_45.875817	MH590409.1 Human gammaherpesvirus 4 isolate HKHD40, partial genome		99.029	206	2	207	157080	157285	2.57e-100
NODE_943_length_208_cov_45.875817	EF580883.1 Homo sapiens IntegrationSite707 Human T-lymphotropic virus 1 integration site		97.03	101	2	101	209	109	1e-39
NODE_948_length_207_cov_59.611842	MH590571.1 Human gammaherpesvirus 4 isolate HKNPC60, partial genome		99.024	205	2	206	35313	35109	9.18e-100
NODE_948_length_207_cov_59.611842	MH590409.1 Human gammaherpesvirus 4 isolate HKHD40, partial genome		98.537	205	2	206	157099	156895	1.19e-98
NODE_948_length_207_cov_59.611842	EF580883.1 Homo sapiens IntegrationSite707 Human T-lymphotropic virus 1 integration site		96.923	65	2	66	190	254	6.14e-22
NODE_968_length_203_cov_18.533784	KT319615.1 UNVERIFIED: Listeria phage WIL-3 genomic sequence		84.343	198	9	202	866	674	9.7e-45
NODE_968_length_203_cov_18.533784	KM209313.1 Dickeya phage phiDP23.1 clone pD23.contig.39_1 genomic sequence		81.967	183	22	202	94	272	3.54e-34
NODE_968_length_203_cov_18.533784	KM209255.1 Dickeya phage phiDP10.3 clone pD10.contig.26_1 genomic sequence		81.967	183	22	202	1121	1299	3.54e-34
NODE_968_length_203_cov_18.533784	AF065755.1 Stealth virus 1 clone 3B43 T3		82.162	185	22	202	76	253	1.27e-33
NODE_968_length_203_cov_18.533784	AF191073.1 Stealth virus 1 clone 3B43, genomic sequence		82.162	185	22	202	3545	3368	1.27e-33
NODE_969_length_201_cov_181.869863	KM972720.1 Tete virus strain SaAn 3518 glycoprotein precursor, gene, complete cds		93.162	117	30	146	116	1	2.68e-40
NODE_969_length_201_cov_181.869863	JX291540.1 Trichoderma hypovirus strain 1 clone 1 hypothetical protein gene, complete cds		96.61	59	1	59	1850	1792	1.28e-18
NODE_970_length_200_cov_544.400000	KM209318.1 Dickeya phage phiDP23.1 clone pD23.contig.44_1 genomic sequence		92.105	190	6	195	762	951	9.2e-70
NODE_970_length_200_cov_544.400000	KM209255.1 Dickeya phage phiDP10.3 clone pD10.contig.26_1 genomic sequence		92.105	190	6	195	2824	3013	9.2e-70
NODE_970_length_200_cov_544.400000	AF191073.1 Stealth virus 1 clone 3B43, genomic sequence		82.632	190	6	193	1342	1156	4.46e-38

## Sheet: Sheet1
	Beihai sphaeromadae virus
	White spot syndrome virus
	White spot syndrome virus
	Kammavanpettai virus
